# Supplementary material for: Odimet®: A Pioneering Tele-Health Tool to Empower Dietary Treatment and the Acute Management of Inborn Errors of Metabolism—An Assessment of Its Effectiveness during the COVID Pandemic
Source: Nutrients. 2024 Jan 31;16(3):423. doi: 10.3390/nu16030423 (PMC10856987; doi:10.3390/nu16030423)
Supplement: Supplementary file 1 [file nutrients-16-00423-s001.zip]

Archive with 1 entries (1 files):
- nutrients-2776584-supplementary.pdf
